# Supplementary material for: Phenotypic Analysis, Molecular Characterization, and Antibiogram of Caries-Causing Bacteria Isolated from Dental Patients
Source: Microorganisms. 2023 Jul 31;11(8):1952. doi: 10.3390/microorganisms11081952 (PMC10457851; doi:10.3390/microorganisms11081952)
Supplement: Supplementary file 1 [file microorganisms-11-01952-s001.zip]

Archive with 1 entries (1 files):
- microorganisms-2500180-supplementary.pdf
